# Supplementary material for: Impact of weight loss on cancer-related proteins in serum: results from a cluster randomised controlled trial of individuals with type 2 diabetes
Source: eBioMedicine. 2024 Jan 29;100:104977. doi: 10.1016/j.ebiom.2024.104977 (PMC10844806; doi:10.1016/j.ebiom.2024.104977)
Supplement: Supplementary Tables [file mmc1.xlsx]

## Sheet: ST1  Protein data QC
Supplementary table S1: Overview of protein data QC
		Olink data
	ORIGINAL DATASET:	555 samples
		92 protein features
QC CRITERIA	Sample missingness	Samples excluded if >20% features missing.
		N=0 samples excluded
	Feature missingness	Features excluded if >20% samples do not have a value.
		N=0 features excluded
	Principal components analysis (PCA) to look for sample outliers	Samples excluded if >5SD from the mean on PC1 or PC2.
		N=0 samples excluded
	QC fails from Olink - indicative of poor sample quality
		N=11 samples excluded
	POST-FILTERING DATASET:	544 samples
		92 protein features
	Unpaired samples
		N=11 samples excluded
	ANALYSIS DATASET	520 samples (260 paired baseline/12 month samples)
		92 protein features

## Sheet: ST2 Linear model
Supplementary table S2: Associations of oncology-related proteins with weight loss intervention status. eta2 (variance explained) was estimated from the sums of squares of a Type II ANOVA.
Protein	UniprotID	OlinkID	LOD	% samples below LOD	N paired samples	N control arm	N intervention arm	Beta	SE	P-value	Adjusted P-value	eta2_age	eta2_sex	eta2_centre	eta2_list.size	eta2_prt_at_baseline	eta2_treat	eta2_Residuals
GPNMB	Q14956	OID00749	1.30321	0	260	143	117	0.60675	0.106912	3.78271e-08	3.48009e-06	0.0136905	0.00048172	0.00660898	1.18696e-06	0.229109	0.0847089	0.665399
FURIN	P09958	OID00688	-0.43641	0	260	143	117	-0.543609	0.106329	6.2764e-07	5.71152e-05	4.98189e-07	0.0270418	0.0381515	0.000199266	0.209502	0.0678975	0.657207
WIF-1	Q9Y5W5	OID00742	1.2908	0	260	143	117	0.467088	0.0956288	1.84136e-06	0.000165723	0.00396165	0.000268562	0.0313707	0.00251742	0.375257	0.0505505	0.536075
TLR3	O15455	OID00714	0.58949	0	260	143	117	-0.287085	0.0617126	5.30421e-06	0.000472074	0.00424301	0.00901349	0.0958816	0.00702005	0.64291	0.0189847	0.221947
PPY	P01298	OID00726	1.92741	0	260	143	117	-0.39897	0.0875424	8.0643e-06	0.000709658	0.0224798	0.00953929	0.01986	0.00158708	0.462067	0.0367554	0.447711
ERBB2	P04626	OID00682	0.50132	0	260	143	117	-0.431646	0.100874	2.66429e-05	0.00231793	0.000188733	0.0143357	0.0954228	0.0105426	0.250531	0.0424491	0.58653
HGF	P14210	OID00706	1.36099	0	260	143	117	-0.373209	0.0972978	0.000158127	0.0135989	0.00176287	0.00199547	0.178102	0.000618233	0.237306	0.0318873	0.548328
ESM-1	Q9NQ30	OID00729	1.16334	0	260	143	117	0.368957	0.0971844	0.000183788	0.015622	0.0528835	0.000143578	0.00680884	1.10101e-06	0.35483	0.0315484	0.553784
RET	P07949	OID00716	0.93767	0	260	143	117	-0.341629	0.0913067	0.000226325	0.0190113	0.0321525	0.000352009	0.0338977	0.00253992	0.42353	0.0266105	0.480918
PODXL	O00592	OID00679	2.20225	0	260	143	117	0.287999	0.0867414	0.00103209	0.0856637	0.0168013	0.00283947	0.0538745	0.00233273	0.465951	0.0191312	0.43907
SCF	P21583	OID00684	1.77771	0	260	143	117	0.276381	0.0851966	0.00133719	0.109649	0.0411842	0.0151723	0.00951609	1.50379e-07	0.490356	0.0177219	0.42605
IL6	P05231	OID00666	1.96881	7.627	260	143	117	-0.362397	0.112862	0.00149412	0.121024	0.0186945	0.0144888	0.00342498	0.00265137	0.182639	0.0304677	0.747634
CEACAM1	P13688	OID00659	2.63286	0	260	143	117	-0.314612	0.100247	0.00190028	0.152022	0.00123109	2.31009e-05	0.0938445	0.0077687	0.28436	0.0229615	0.589811
S100A4	P26447	OID00680	2.58408	0	260	143	117	0.37967	0.123199	0.0022853	0.180539	0.00684078	0.000836487	0.0169987	1.95476e-07	0.0577	0.0332	0.884424
TNFRSF6B	O95407	OID00663	1.67813	0	260	143	117	-0.241675	0.0814488	0.00329305	0.256858	0.0816181	0.000338951	0.0508912	0.00186255	0.462518	0.0135449	0.389227
5'-NT	P21589	OID00708	2.1417	0	260	143	117	-0.237944	0.0810639	0.00363907	0.280208	0.00699488	0.0650526	0.0325009	0.00600711	0.493632	0.0130353	0.382777
MIC-A/B	Q29983,Q29980	OID00723	1.57157	2.034	260	143	117	-0.168816	0.0587129	0.00438042	0.332912	0.0104772	0.00771786	0.0130407	0.0019625	0.758798	0.00658181	0.201422
VEGFA	P15692	OID00656	0.92728	0	260	143	117	-0.204668	0.0716135	0.00461867	0.3464	2.65194e-05	0.0011911	0.0391758	0.000739058	0.650359	0.00964848	0.29886
SCAMP3	O14828	OID00668	2.42653	1.186	260	143	117	0.278968	0.10298	0.00721062	0.533586	0.0259486	0.00052379	0.252168	0.0106061	0.0712992	0.0180249	0.62143
DLL1	O00548	OID00710	1.76295	0	260	143	117	-0.231742	0.0873029	0.00844716	0.616642	0.0387845	7.04929e-05	0.103684	0.00787679	0.390436	0.012441	0.446708
hK14	Q9P0G3	OID00690	0.08011	0	260	143	117	0.215451	0.0814657	0.00868821	0.625551	0.00318931	0.00223835	0.0209542	0.0105366	0.562815	0.0107679	0.389498
CD27	P26842	OID00703	1.03345	0	260	143	117	-0.172502	0.0681691	0.0119972	0.851804	0.0930513	0.00143428	0.0537706	0.0075754	0.564496	0.00690378	0.272769
ERBB3	P21860	OID00683	1.4798	0	260	143	117	-0.256789	0.104229	0.0144167	1	0.00262621	0.0798686	0.0655592	0.00808341	0.195396	0.0151932	0.633273
TNFRSF19	Q9NS68	OID00718	1.31001	0	260	143	117	0.214256	0.0885267	0.0162153	1	0.0715406	0.000296189	0.0155781	0.00619422	0.435778	0.0106493	0.459963
FGF-BP1	Q14512	OID00713	1.7276	0	260	143	117	0.205495	0.0867965	0.0186593	1	0.00769771	0.000453958	0.0367576	0.000739382	0.502358	0.00979699	0.442197
ADAM-TS 15	Q8TE58	OID00735	1.87318	0.169	260	143	117	-0.242463	0.104166	0.0207192	1	0.0329211	0.0535693	0.00685589	6.76324e-05	0.259354	0.0135699	0.633662
MK	P21741	OID00711	1.13344	0	260	143	117	-0.224411	0.0981606	0.0230716	1	0.0802808	2.40678e-06	0.0166422	0.00685868	0.318972	0.0116835	0.565561
FADD	Q13158	OID00691	2.34534	57.119	260	143	117	0.25771	0.112995	0.0233974	1	0.0481779	0.000762209	0.152788	0.010883	0.0298785	0.0152606	0.74225
MIA	Q16674	OID00701	1.46093	0	260	143	117	0.200041	0.0931522	0.0327065	1	0.0201134	0.0162508	0.00199082	1.32065e-05	0.448298	0.00918941	0.504145
CRNN	Q9UBG3	OID00719	2.11484	0	260	143	117	0.15542	0.07723	0.045234	1	5.73864e-05	0.0218245	2.47362e-05	0.00331169	0.62039	0.00558354	0.348808
CTSV	O60911	OID00702	-0.82182	0	260	143	117	-0.167133	0.0834184	0.0461845	1	0.062203	0.0379004	0.0145333	0.00113497	0.471724	0.00644276	0.406061
TRAIL	P50591	OID00672	2.7117	0	260	143	117	0.202654	0.103466	0.0512507	1	8.5375e-05	0.000442443	0.0787866	0.00365134	0.283393	0.0094647	0.624177
LY9	Q9HBG7	OID00669	0.75561	0	260	143	117	-0.153707	0.0876807	0.080807	1	0.00540552	9.52817e-05	0.0610615	0.00111002	0.478869	0.00544196	0.448017
TGF-alpha	P01135	OID00687	0.60093	0	260	143	117	-0.167837	0.0970983	0.0851141	1	0.00400589	0.00288506	0.264673	1.08878e-06	0.182267	0.00637468	0.539794
XPNPEP2	O43895	OID00704	2.84522	0	260	143	117	-0.0771694	0.0459847	0.0945518	1	1.67481e-06	0.0101988	0.00694079	0.00863102	0.849937	0.00136828	0.122922
CD207	Q9UJ71	OID00730	1.0385	0	260	143	117	-0.143574	0.0864463	0.0979834	1	0.00614041	0.000204635	0.0844728	0.00131067	0.469668	0.00472611	0.433477
SPARC	P09486	OID00685	1.67861	0	260	143	117	0.179682	0.110966	0.106637	1	0.000772993	0.000449013	0.00239877	0.00399115	0.262137	0.00749045	0.722761
FASLG	P48023	OID00694	2.45939	0	260	143	117	-0.115085	0.0715069	0.10877	1	0.000174306	0.0126955	0.0604755	0.00839199	0.615753	0.00306575	0.299444
LYN	P07948	OID00715	1.13254	0	260	143	117	0.196692	0.12279	0.110434	1	0.0255258	0.00433319	0.0299252	0.00208789	0.0509454	0.00890756	0.878275
FCRLB	Q6BAA4	OID00744	0.84	0	260	143	117	-0.127771	0.0815577	0.118449	1	0.0530734	0.0451252	0.0313415	0.00527452	0.47109	0.00378639	0.390309
LYPD3	O95274	OID00678	0.66742	0	260	143	117	-0.131392	0.0844512	0.120999	1	0.000917298	0.00672304	0.0604186	6.31842e-05	0.511178	0.00398694	0.416713
TGFR-2	P37173	OID00665	1.60396	0	260	143	117	-0.119441	0.0799305	0.136342	1	0.106217	0.0318323	0.0753689	0.000820342	0.407494	0.00330934	0.374958
VEGFR-2	P35968	OID00677	1.45261	0	260	143	117	-0.1325	0.0898748	0.141651	1	0.0190399	0.00223134	0.050326	0.00117448	0.450161	0.00406351	0.473004
ABL1	P00519	OID00712	1.70364	0	260	143	117	0.161158	0.112149	0.151952	1	0.0313149	0.000837175	0.105701	0.00346128	0.118529	0.00599223	0.734164
CD160	O95971	OID00721	1.31465	0	260	143	117	-0.0930127	0.0651959	0.154909	1	0.0188073	0.0146817	0.0630749	0.00673596	0.645553	0.00200434	0.249142
IGF1R	P08069	OID00681	1.54428	0	260	143	117	0.155613	0.112485	0.16776	1	0.0229185	0.00421026	0.0537473	3.42945e-05	0.170789	0.00561799	0.742682
SYND1	P18827	OID00664	1.32068	0	260	143	117	-0.121176	0.089545	0.177187	1	0.0336324	0.0688714	0.0507758	0.00485871	0.368028	0.00340504	0.470429
ICOSLG	O75144	OID00731	1.59114	0	260	143	117	-0.120352	0.0985723	0.223242	1	0.0274573	0.000357202	0.0420962	0.000498411	0.362978	0.00331902	0.563294
RSPO3	Q9BXY4	OID00737	2.31398	0	260	143	117	0.117826	0.0969744	0.225491	1	0.105158	0.0021116	0.0137422	0.000882816	0.323908	0.00321502	0.550982
CD70	P32970	OID00736	1.81308	0	260	143	117	-0.0947689	0.0796175	0.235043	1	0.0555762	0.0984803	0.0418009	0.00450413	0.425481	0.00208364	0.372074
ITGAV	P06756	OID00671	1.27831	0	260	143	117	0.110746	0.0946123	0.242893	1	0.0314178	0.00544938	0.0100349	0.0048689	0.421017	0.00283973	0.524372
SEZ6L	Q9BYH1	OID00698	1.40861	0	260	143	117	0.108832	0.0931875	0.243952	1	0.0309498	0.017819	0.0264454	0.00762954	0.405366	0.00274434	0.509046
VEGFR-3	P35916	OID00740	1.93938	0	260	143	117	-0.10196	0.088752	0.251718	1	0.000342017	0.00389326	0.0573545	0.00234952	0.472133	0.00240752	0.461521
CXL17	Q6UXB2	OID00725	1.16822	0	260	143	117	0.0753509	0.0664229	0.257696	1	0.178917	0.0139439	0.0239626	0.0125367	0.511249	0.00131272	0.258078
VIM	P08670	OID00717	2.34792	2.373	260	143	117	0.125354	0.114067	0.272838	1	0.0330176	0.00276861	0.0807094	0.00154873	0.119621	0.00362165	0.758713
MUC-16	Q8WXI7	OID00741	1.90485	0.678	260	143	117	-0.0788757	0.0728849	0.280196	1	0.00631359	0.000297887	0.0255882	0.000232177	0.654353	0.0014432	0.311771
Gal-1	P09382	OID00697	1.6654	0	260	143	117	-0.105633	0.10296	0.305892	1	0.0409232	0.0575078	0.00402706	0.000371237	0.277918	0.00256568	0.616687
CDKN1A	P38936	OID00709	1.22342	0	260	143	117	0.102939	0.100834	0.308293	1	0.00764954	0.000870113	0.170376	0.0113487	0.211538	0.00245409	0.595763
KLK13	Q9UKR3	OID00658	-0.81041	0	260	143	117	-0.0870795	0.0918672	0.344093	1	0.00942875	0.01693	0.00977968	0.000915299	0.467361	0.00175375	0.493832
CEACAM5	P06731	OID00739	1.68182	4.237	260	143	117	-0.0841103	0.0925131	0.364125	1	0.0105841	3.58129e-06	0.029211	0.00375727	0.454635	0.00163415	0.500175
CD48	P09326	OID00667	1.73502	0	260	143	117	-0.0636108	0.0723238	0.37995	1	0.0123119	0.000161302	0.10328	0.00678709	0.572217	0.000930459	0.304312
FR-gamma	P41439	OID00738	1.96049	0	260	143	117	-0.0761741	0.0885868	0.390668	1	0.0172059	0.00269715	0.00476985	7.96198e-05	0.514324	0.00134313	0.459581
CYR61	O00622	OID00689	1.54155	0	260	143	117	0.0901654	0.106097	0.396218	1	0.0385436	0.00391958	0.0309274	0.00218669	0.268132	0.00186815	0.654423
TXLNA	P40222	OID00655	2.01345	0	260	143	117	-0.10178	0.122105	0.405324	1	0.00861935	1.98515e-05	0.0474465	5.15891e-05	0.0724319	0.0023866	0.869044
CPE	P16870	OID00657	1.95002	0	260	143	117	0.0776182	0.0937208	0.408346	1	0.0183236	0.0402876	0.0690679	0.000118175	0.357431	0.00139179	0.51338
GZMH	P20718	OID00686	1.63118	0	260	143	117	0.0746567	0.0919619	0.417657	1	0.0163705	0.00340574	0.0162986	0.00421912	0.462471	0.00129191	0.495943
IFN-gamma-R1	P15260	OID00670	1.4038	0	260	143	117	0.0719489	0.0895104	0.422264	1	0.0676908	9.20701e-05	0.0779525	0.00167231	0.381276	0.00120057	0.470116
TCL1A	P56279	OID00720	0.89538	0	260	143	117	-0.0655361	0.081816	0.423873	1	0.00015409	0.00041394	0.0245876	0.0197499	0.561876	0.000994713	0.392224
MAD homolog 5	Q99717	OID00734	1.12453	0	260	143	117	0.0957614	0.122843	0.43639	1	0.0148914	0.00287271	0.00777593	2.37786e-06	0.0870462	0.00212637	0.885285
FR-alpha	P15328	OID00746	1.35224	0	260	143	117	0.0626379	0.084354	0.458437	1	0.0724489	0.0510992	0.0975017	0.00210512	0.35837	0.000910053	0.417566
ERBB4	Q15303	OID00705	1.4497	0	260	143	117	-0.0592309	0.0950385	0.533694	1	0.00434812	0.00641607	0.0942004	4.35142e-05	0.369533	0.000805471	0.524654
TFPI-2	P48307	OID00675	1.24982	0	260	143	117	0.0547345	0.0882325	0.53559	1	0.0254737	0.05304	0.0412215	0.00506118	0.424155	0.000685027	0.450364
WISP-1	O95388	OID00724	0.51565	0	260	143	117	-0.0397297	0.0655915	0.545248	1	0.00546087	0.00928992	0.0338806	0.0212664	0.677248	0.000366146	0.252488
S100A11	P31949	OID00727	1.45945	0	260	143	117	-0.0681206	0.118377	0.565496	1	0.0304173	6.59012e-05	0.0215451	0.000410236	0.133001	0.00106477	0.813495
TNFRSF4	P43489	OID00722	3.03595	0	260	143	117	-0.0465263	0.0879605	0.597308	1	0.0563434	0.0424227	0.0672248	0.00725067	0.374831	0.000499217	0.451429
ADAM 8	P78325	OID00707	0.9925	0	260	143	117	-0.0472066	0.0956848	0.62219	1	0.00120243	0.00503052	0.152149	0.0021036	0.304095	0.000514606	0.534905
AREG	P15514	OID00728	1.00352	0	260	143	117	-0.057188	0.118046	0.628482	1	0.00207019	0.00490536	0.0142285	0.000629071	0.161373	0.000757	0.816037
MSLN	Q13421	OID00660	0.19525	0	260	143	117	-0.0263054	0.0625905	0.67464	1	0.0262594	0.00235259	0.0160924	0.00202759	0.725643	0.000158806	0.227466
CXCL13	O43927	OID00733	1.84853	0	260	143	117	0.0389812	0.0951163	0.682279	1	0.000704816	0.00168243	0.0633181	0.00538614	0.397622	0.000352469	0.530934
MetAP 2	P50579	OID00692	0.994	0	260	143	117	0.047106	0.119814	0.694534	1	0.039465	0.00339689	0.0820802	0.000550915	0.0333746	0.000513585	0.840619
WFDC2	Q14508	OID00732	0.80167	0	260	143	117	-0.0257637	0.0746228	0.730192	1	0.162226	0.00166332	0.0646167	0.000342013	0.444244	0.000153948	0.326754
TNFSF13	O75888	OID00661	1.35961	0	260	143	117	-0.0321429	0.0944801	0.733982	1	0.0601505	0.000160686	0.075788	0.00416077	0.335713	0.000239621	0.523787
PVRL4	Q96NY8	OID00693	1.50436	0	260	143	117	-0.0274837	0.0874296	0.753512	1	0.0634823	0.00392083	0.116001	0.00508067	0.36283	0.000175181	0.448511
ANXA1	P04083	OID00745	0.03644	0	260	143	117	-0.0249432	0.117459	0.831999	1	0.0401153	0.0120362	0.0348113	5.22005e-05	0.109797	0.000143137	0.803045
GPC1	P35052	OID00674	1.43026	0	260	143	117	0.0187676	0.093891	0.841729	1	0.0232255	0.000187791	0.0570022	0.000934304	0.405377	8.10456e-05	0.513192
CAIX	Q16790	OID00700	1.67561	0	260	143	117	0.0181586	0.0920415	0.843761	1	0.0522979	0.00646631	0.061577	9.80355e-12	0.385763	7.5971e-05	0.49382
ITGB5	P18084	OID00696	2.24815	0.169	259	143	116	-0.0157337	0.0961587	0.87016	1	0.0664778	0.00757265	0.0377002	0.000311922	0.355984	5.65078e-05	0.531897
hK8	O60259	OID00676	-0.34677	0	260	143	117	0.0155367	0.0951131	0.870374	1	0.0216345	0.0660713	0.0298589	0.000200356	0.351921	5.59245e-05	0.530258
GZMB	P10144	OID00743	1.32093	0	260	143	117	0.0145636	0.0945025	0.877647	1	0.000986825	0.00105995	0.00797899	0.00626023	0.460058	4.91517e-05	0.523607
EGF	P01133	OID00662	1.41502	0	260	143	117	0.0159501	0.113396	0.888251	1	0.0511278	0.00303984	0.0498767	0.00535293	0.135806	5.90216e-05	0.754738
EPHA2	P29317	OID00695	0.95522	0.339	258	143	115	-0.012971	0.0981542	0.894972	1	0.058237	0.00577358	0.0773498	0.00239187	0.301235	3.86123e-05	0.554974
hK11	Q9UBX7	OID00673	-1.19395	0	260	143	117	0.0024044	0.0816579	0.976533	1	0.0631392	0.00353214	0.0271181	0.000650373	0.514534	1.33999e-06	0.391025
LOD: Limit of detection; Beta: the mean difference between allocation groups (protein measures were standardised and normalised prior to analyses using rank-based inverse normal transformation). Models were adjusted for study centre and clinical practice list size along with the baseline measurement of the outcome (protein), age and sex, all fitted as fixed effects. eta2: the propotion of varianc…

## Sheet: ST3 BMI and proteins at T0
Supplementary Table S3: Associations of oncology-related proteins with BMI at baseline
Protein	Beta	SE	P-value
GPNMB	-0.03	0.06	0.34
FURIN	0.28	0.06	5.81e-11
WIF1	0.07	0.06	0.06
TLR3	0.03	0.06	0.0002
PPY	-0.06	0.06	0.09
ERBB2	0.02	0.06	0.04
HGF	0.19	0.06	1.35e-08
ESM1	0.01	0.06	0.11
RET	0.2	0.06	1.04e-05
Estimated change in protein level (normalised SD units) per SD BMI

## Sheet: ST4 Genetic Instruments
Supplementary table S4: Characteristics of single-nucleotide polymorphisms used as instruments for serum proteins
Protein	Target UniProt	SNP	BETA	SE	log10(p)	Effect allele	Other allele	EAF	F statistic	r2	Consequence (VEP)
GPNMB	Q14956	rs75801644	-1.10878	0.0251183	424.864	A	G	0.0228693	1948.54	0.153955	missense_variant; upstream_gene_variant; non_coding_transcript_exon_variant
FURIN	P09958	rs6227	0.195946	0.0077381	140.741	T	C	0.32558	641.216	0.0564987	3_prime_UTR_variant; downstream_gene_variant; intron_variant; non_coding_transcript_variant; NMD_transcript_variant
WIF1	Q9Y5W5	rs462010	-0.190904	0.00723045	152.895	A	G	0.444982	697.107	0.0611223
TLR3	O15455	rs3775291	-1.14589	0.00812104	4325.57	T	C	0.296959	19909.6	0.650267	missense_variant; intron_variant; 3_prime_UTR_variant,NMD_transcript_variant; non_coding_transcript_exon_variant
ERBB2	P04626	rs3764354	0.197832	0.00990646	87.9976	T	C	0.146127	398.801	0.035906
HGF	P14210	rs5745687	-0.187145	0.014504	37.3634	T	C	0.0651152	166.487	0.0153099	missense_variant
ESM1	Q9NQ30	rs4242051	0.189397	0.00842967	111.068	C	T	0.746215	504.807	0.0450205
RET	P07949	rs2795507	-0.442283	0.00902982	522.738	C	T	0.793687	2399.07	0.183036

## Sheet: ST5 MR Power
Supplementary Table S5: Estimates of power to detect an OR of 1.2 per SD change oncology-related protein (α=0.05)
Outcome	N (cases/controls)	GPNMB	FURIN	WIF1	TLR3	ERBB2	HGF	ESM1	RET
Pancreas cancer	260,832 (1,249/259,583)	71.3	33.3	35.5	99.9	22.9	12.2	27.5	78.5
Colorectal cancer	98,715 (52,775/45,940)	100	100	100	100	100	94.2	100	100
Breast cancer	247,173 (133,384/113,789)	100	100	100	100	100	100	100	100
Gallbladder cancer	456,329 (195/456,134)	16.8	8.8	9.2	53.7	7	5	7.8	19.2
Endometrial cancer	121,885 (12,906/108,979)	100	99.6	100	100	96	67.8	98.6	100
Liver cancer	260,231 (648/259,583)	44.4	19.5	20.8	96.2	14	8.3	16.4	50.9

## Sheet: ST6 MR results
Supplementary Table S6: Mendelian randomization estimates of the relationship between genetically proxied serum protein levels and cancer risk
Outcome	N (cases/controls)	GPNMB		FURIN		WIF1		TLR3		ERBB2		HGF		ESM1		RET
		OR (95% CI)	P-value	OR (95% CI)	P-value	OR (95% CI)	P-value	OR (95% CI)	P-value	OR (95% CI)	P-value	OR (95% CI)	P-value	OR (95% CI)	P-value	OR (95% CI)	P-value
Pancreas cancer	260,832 (1,249/259,583)	0.96 (0.74-1.25)	0.762212	0.95 (0.6-1.5)	0.823864	0.85 (0.56-1.3)	0.466856	1.06 (0.99-1.14)	0.115151	1.09 (0.65-1.83)	0.756209	1.18 (0.41-3.4)	0.761281	0.75 (0.46-1.23)	0.258693	0.91 (0.73-1.14)	0.398428
Colorectal cancer	98,715 (52,775/45,940)	1 (0.94-1.07)	0.968093	0.9 (0.82-1)	0.0570519	1 (0.9-1.1)	0.97507	0.99 (0.98-1.01)	0.504985	1.03 (0.89-1.19)	0.708293	1.04 (0.84-1.28)	0.736356	1.06 (0.95-1.19)	0.287753	0.98 (0.93-1.03)	0.453255
Breast cancer	247,173 (133,384/113,789)	0.88 (0.78-0.99)	0.0389556	0.81 (0.67-0.99)	0.0343627	0.94 (0.78-1.12)	0.464517	1 (0.97-1.04)	0.830904	1.29 (0.98-1.7)	0.0650717	0.81 (0.55-1.19)	0.280675	1.15 (0.93-1.43)	0.188331	1.04 (0.95-1.15)	0.40853
Gallbladder cancer	259,668 (84/259,584)	0.75 (0.26-2.12)	0.582203	0.39 (0.07-2.19)	0.282449	1.9 (0.38-9.54)	0.437447	0.95 (0.71-1.26)	0.70515	0.81 (0.11-5.73)	0.832846	0.43 (0.01-24.9)	0.686597	0.79 (0.12-5.14)	0.802996	0.69 (0.29-1.62)	0.388954
Endometrial cancer	121,885 (12,906/108,979)	1.03 (0.92-1.14)	0.625454	1.03 (0.88-1.21)	0.722643	1.12 (0.96-1.31)	0.162663	0.99 (0.96-1.02)	0.398402	0.99 (0.8-1.23)	0.918161	0.93 (0.66-1.3)	0.658158	0.94 (0.78-1.14)	0.53771	0.99 (0.91-1.08)	0.870367
Liver cancer	260,231 (648/259,583)	0.9 (0.62-1.3)	0.563592	0.72 (0.38-1.35)	0.308389	0.98 (0.55-1.77)	0.957502	1.03 (0.92-1.14)	0.630464	1.33 (0.64-2.75)	0.438783	0.84 (0.19-3.65)	0.811654	0.62 (0.31-1.21)	0.159571	0.87 (0.64-1.19)	0.377842
OR (95% CI) are estimated per SD increase in serum protein

## Sheet: ST7 Coloc results
Supplementary Table S7: Posterior probabilities of each hypothesis in colocalization analyses.
Outcome	GPNMB					FURIN					WIF1					TLR3					HGF					ESM1					RET
Configuration	H0	H1	H2	H3	H4	H0	H1	H2	H3	H4	H0	H1	H2	H3	H4	H0	H1	H2	H3	H4	H0	H1	H2	H3	H4	H0	H1	H2	H3	H4	H0	H1	H2	H3	H4
Breast cancer	8.72937e-96	0.827353	3.62312e-97	0.0343391	0.138308	0.884177	0.0313345	0.0602522	0.00213526	0.022101	0.0302843	0.861236	3.24108e-05	0.000921603	0.107526	0	0.888548	0	0.0246013	0.0868504	9.33807e-27	0.795211	3.00349e-28	0.0255769	0.179212	3.12882e-19	7.82961e-07	3.99613e-13	0.999999	2.08373e-07	4.43095e-190	0.88977	1.06765e-191	0.0214392	0.0887906
Colorectal cancer	8.61575e-96	0.816585	1.89169e-97	0.0179289	0.165487	0.927918	0.028825	0.0259953	0.000807505	0.0164543	2.26832e-07	0.487732	2.27326e-07	0.488793	0.0234744	0	0.924784	0	0.0147032	0.0605127	1.1587e-26	0.904144	4.7866e-28	0.0373501	0.0585061	3.59112e-13	0.898945	6.63148e-15	0.0166001	0.0844552	1.33843e-190	0.268767	3.52437e-190	0.707721	0.0235115
Endometrial cancer	8.87522e-96	0.841177	4.10986e-97	0.0389524	0.119871	0.86624	0.0312306	0.0673542	0.00242829	0.0327471	3.47277e-07	0.788928	1.14754e-08	0.026069	0.185003	0	0.872436	0	0.0246896	0.102874	6.69304e-27	0.895257	1.81691e-28	0.0243028	0.0804398	3.45555e-13	0.864722	1.59104e-14	0.0398144	0.0954632	4.51081e-190	0.905806	9.55846e-192	0.0191941	0.0750001
Gallbladder cancer	4.81687e-96	0.456534	3.34259e-97	0.0316799	0.511786	0.886365	0.0291544	0.0540705	0.00177846	0.0286316	2.3603e-07	0.507515	1.26328e-08	0.0271627	0.465322	0	0.581094	0	0.0309236	0.387982	6.99728e-27	0.581161	3.54611e-28	0.0294519	0.389387	2.30771e-13	0.577419	1.09603e-14	0.0274237	0.395158	2.58757e-190	0.519605	1.04894e-191	0.0210632	0.459332
Liver cancer	7.77666e-96	0.737058	4.81411e-97	0.045627	0.217315	0.747734	0.0245945	0.0762585	0.00250815	0.148905	3.51778e-07	0.756398	1.56837e-08	0.0337232	0.209878	0	0.731506	0	0.0326274	0.235866	8.24994e-27	0.685202	3.33035e-28	0.0276601	0.287138	2.27197e-13	0.568475	9.69302e-15	0.0242527	0.407272	2.86016e-190	0.574342	1.23145e-191	0.0247282	0.40093
Pancreas cancer	8.25427e-96	0.782325	4.52767e-97	0.0429122	0.174763	0.886011	0.0291428	0.0561804	0.00184787	0.0268178	3.63592e-07	0.781801	1.64316e-08	0.0353313	0.182867	0	0.576626	0	0.0209615	0.402412	5.84684e-27	0.485611	2.05778e-28	0.0170905	0.497298	2.66256e-13	0.666206	1.06798e-14	0.0267219	0.307072	2.95062e-190	0.592508	7.90295e-192	0.0158693	0.391622
H0 = neither protein nor cancer has a genetic association in the region, H1 = only protein has a genetic association in the region, H2 = only cancer has a genetic association in the region, H3 = both protein and cancer are associated but have different causal variants, H4 = both protein and cancer are associated and share a single causal variant.
